# Supplementary material for: Purification and Characterization of β-Mannanase Derived from Rhizopus microsporus var. rhizopodiformis Expressed in Komagataella phaffii
Source: Foods. 2024 Oct 19;13(20):3324. doi: 10.3390/foods13203324 (PMC11507600; doi:10.3390/foods13203324)
Supplement: Supplementary file 1 [file foods-13-03324-s001.zip]

Archive with 1 entries (1 files):
- foods-3228958-supplementary.pdf
